# Supplementary material for: Spectral Imaging Analysis for Ultrasensitive Biomolecular Detection Using Gold-Capped Nanowire Arrays
Source: Sensors (Basel). 2018 Jul 6;18(7):2181. doi: 10.3390/s18072181 (PMC6068742; doi:10.3390/s18072181)
Supplement: Supplementary file 1 [file sensors-18-02181-s001.zip]

Archive with 1 entries (1 files):
- Supplementary Movie S1.avi
